# Supplementary material for: The Detection of Opioid Misuse and Heroin Use From Paramedic Response Documentation: Machine Learning for Improved Surveillance
Source: J Med Internet Res. 2020 Jan 3;22(1):e15645. doi: 10.2196/15645 (PMC6969388; doi:10.2196/15645)
Supplement: Multimedia Appendix 2 [file jmir_v22i1e15645_app2.txt]

#############################################################################################################################
#Date:			June 2019
#Paper: 		Detecting evidence of potential opioid misuse 
#				and heroin use from paramedic response documentation: a machine learning approach for improved surveillance
#Code author: 	Prieto et al.
#############################################################################################################################

#############
#1. Libraries
#############
library(caret)
library(NLP)
library(tm)
library(purrr)
library(labeling)
library(dplyr)
library(pROC)
library(openxlsx)
library(purrrlyr)

###########################
#1. Open and clean data set
###########################
conv_fun <- function(x) iconv(x, "latin1", "ASCII", "")
filename <- "filename.xlsx"
dataset <- read.xlsx(filename, sheet=1) %>%
	dmap_at('Narrative', conv_fun) 

######################################
#1. Create train and validate datasets
######################################
validation_index <- createDataPartition(dataset$Evidence.of.opioid.misuse, p=0.8, list=FALSE)
dataset.validation <- dataset[-validation_index,]
dataset.train <- dataset[validation_index,]

#############################################
#2. Prepare numeric representation of reports
#############################################
#prepare numeric representation of data that will be use to train models (80% of original dataset) 
corpus <- VCorpus(VectorSource(paste(
				dataset.train$Narrative, 
				dataset.train$Primary.Impression,
				dataset.train$Alcohol.Drug.Usage,
				dataset.train$Treatment.List,
				sep=". ")))

tdm <- DocumentTermMatrix(corpus, list(removePunctuation = TRUE, stopwords = TRUE, stemming = TRUE, removeNumbers = FALSE, tolower=TRUE, stripWhitespace = FALSE))
train <-as.matrix(tdm)
train <- data.frame(train,opioidmisuse = dataset.train$Evidence.of.opioid.misuse)
train$opioidmisuse <- as.factor(train$opioidmisuse)

#prepare numeric representation of data that will be used to test the different models  (20% of original dataset)
corpus <- VCorpus(VectorSource(paste(
				dataset.validation$Narrative, 
				dataset.validation$Primary.Impression,
				dataset.validation$Alcohol.Drug.Usage,
				dataset.validation$Treatment.List,
				sep=". ")))
test <-as.matrix(DocumentTermMatrix(corpus, control = list(dictionary = Terms(tdm), removePunctuation = TRUE, stopwords = TRUE, stemming = TRUE, removeNumbers = FALSE, tolower=TRUE, stripWhitespace = FALSE)))
test <- data.frame(test,opioidmisuse = dataset.validation$Evidence.of.opioid.misuse)
test$opioidmisuse <- as.factor(test$opioidmisuse)

######################################################################
#2. Set training parameters, train different models and print outcomes
######################################################################
control <- trainControl(method = "repeatedcv", number = 5, repeats = 3, summaryFunction = twoClassSummary, classProbs = TRUE)
metric <- "ROC"
set.seed(188899)

#Support vector machines training
start_time.svm <- Sys.time()
model.svm <- train(opioidmisuse~., data=train, method="svmLinear", metric=metric, trControl=control, scale = FALSE)
end_time.svm <- Sys.time()
time.svm<- end_time.svm - start_time.svm
pred.svm<-predict(model.svm, test)
con.matrix.svm<-confusionMatrix(pred.svm, test$opioidmisuse, positive = "Yes")
print(con.matrix.svm)
time.svm

#Random forest training
start_time.rf <- Sys.time()
model.rf <- train(opioidmisuse~., data=train, method="rf", metric=metric, trControl=control)
end_time.rf <- Sys.time()
time.rf<- end_time.rf - start_time.rf
pred.rf<-predict(model.rf, test)
con.matrix.rf<-confusionMatrix(pred.rf, test$opioidmisuse, positive = "Yes")
print(con.matrix.rf)
time.rf

#K-nearest neighbors training
start_time.knn <- Sys.time()
model.knn <- train(opioidmisuse~., data=train, method="knn", metric=metric, trControl=control)
end_time.knn <- Sys.time()
time.knn<- end_time.knn - start_time.knn
pred.knn<-predict(model.knn, test)
con.matrix.knn<-confusionMatrix(pred.knn, test$opioidmisuse, positive = "Yes")
print(con.matrix.knn)
time.knn

#L1-regularized logistic regression training
start_time.glmnet <- Sys.time()
model.glmnet <- train(opioidmisuse~., data=train, method="glmnet", metric=metric, trControl=control)
end_time.glmnet <- Sys.time()
time.glmnet <- end_time.glmnet - start_time.glmnet
pred.glmnet <-predict(model.glmnet, test)
con.matrix.glmnet<-confusionMatrix(pred.glmnet, test$opioidmisuse, positive = "Yes")
print(con.matrix.glmnet)
time.glmnet

#consolidate results
results <- resamples(list(rf=model.rf, svm=model.svm, knn=model.knn, glmnet=model.glmnet))
summary(results)

#using predictions on test dataset, evaluate and compare AUC and ROCs of the different algorithms
test_roc <- function(model, data) {
    roc(data$opioidmisuse,
        predict(model, data, positive="Yes", type = "prob")[, "Yes"])
}

model.rf %>% test_roc(data = test) %>% auc()
model.svm %>% test_roc(data = test) %>% auc()
model.knn %>% test_roc(data = test) %>% auc()
model.glmnet %>% test_roc(data = test) %>% auc()

#Calculate DeLong's test for pairset of ROC curves
rocLR <- roc(test$opioidmisuse, predict(model.glmnet, test, positive="Yes", type = "prob")[, "Yes"])
rocRF <- roc(test$opioidmisuse, predict(model.rf, test, positive="Yes", type = "prob")[, "Yes"])
rocSVM <- roc(test$opioidmisuse, predict(model.svm, test, positive="Yes", type = "prob")[, "Yes"])
rocKNN <- roc(test$opioidmisuse, predict(model.knn, test, positive="Yes", type = "prob")[, "Yes"])

roc.test(rocLR, rocSVM)
roc.test(rocLR, rocRF)
roc.test(rocLR, rocKNN)
roc.test(rocLR, rocSVM)
	 
#########################################################################################################################################
#########################################					R Code End  			#####################################################
#########################################################################################################################################
